# Supplementary material for: Reduction of Tumor Growth with RNA-Targeting Treatment of the NAB2–STAT6 Fusion Transcript in Solitary Fibrous Tumor Models
Source: Cancers (Basel). 2023 Jun 9;15(12):3127. doi: 10.3390/cancers15123127 (PMC10296122; doi:10.3390/cancers15123127)
Supplement: Supplementary file 1 [file cancers-15-03127-s001.zip]

Archive with 10 entries (10 files):
- DESeq2.R
- prepDE.py
- Supplementary_Materials.pdf
- Supplementary_Table S1.xlsx
- Supplementary_Table S2.xlsx
- Supplementary_Table S3.xlsx
- Supplementary_Table S4.xlsx
- Supplementary_Table S5.xlsx
- Supplementary_Table S6.xlsx
- Supplementary_Table S7.xlsx
