# Supplementary material for: Reduction of Tumor Growth with RNA-Targeting Treatment of the NAB2–STAT6 Fusion Transcript in Solitary Fibrous Tumor Models
Source: Cancers (Basel). 2023 Jun 9;15(12):3127. doi: 10.3390/cancers15123127 (PMC10296122; doi:10.3390/cancers15123127)
Supplement: Supplementary file 1 [file cancers-15-03127-s001.zip › prepDE.py]

#!/usr/bin/env python3
import re, csv, sys, os, glob, warnings, itertools
from math import ceil
from optparse import OptionParser
from operator import itemgetter

parser = OptionParser(
    description='Generates two CSV files containing the count matrices for genes and transcripts, using the coverage values found in the output of `stringtie -e`')
parser.add_option('-i', '--input', '--in', default='.',
                  help="a folder containing all sample sub-directories, or a text file with sample ID and path to its GTF file on each line [default: %default/]")
parser.add_option('-g', default='gene_count_matrix.csv',
                  help="where to output the gene count matrix [default: %default")
parser.add_option('-t', default='transcript_count_matrix.csv',
                  help="where to output the transcript count matrix [default: %default]")
parser.add_option('-l', '--length', default=75, type='int', help="the average read length [default: %default]")
parser.add_option('-p', '--pattern', default=".", help="a regular expression that selects the sample subdirectories")
parser.add_option('-c', '--cluster', action="store_true",
                  help="whether to cluster genes that overlap with different gene IDs, ignoring ones with geneID pattern (see below)")
parser.add_option('-s', '--string', default="MSTRG",
                  help="if a different prefix is used for geneIDs assigned by StringTie [default: %default]")
parser.add_option('-k', '--key', default="prepG",
                  help="if clustering, what prefix to use for geneIDs assigned by this script [default: %default]")
parser.add_option('-v', action="store_true", help="enable verbose processing")

parser.add_option('--legend', default="legend.csv",
                  help="if clustering, where to output the legend file mapping transcripts to assigned geneIDs [default: %default]")
(opts, args) = parser.parse_args()

samples = []  # List of tuples. If sample list, (first column, path). Else, (subdirectory name, path to gtf file in subdirectory)
if (os.path.isfile(opts.input)):
    # gtfList = True
    try:
        fin = open(opts.input, 'r')
        for line in fin:
            if line[0] != '#':
                lineLst = tuple(line.strip().split(None, 2))
                if (len(lineLst) != 2):
                    print("Error: line should have a sample ID and a file path:\n%s" % (line.strip()))
                    exit(1)
                if lineLst[0] in samples:
                    print("Error: non-unique sample ID (%s)" % (lineLst[0]))
                    exit(1)
                if not os.path.isfile(lineLst[1]):
                    print("Error: GTF file not found (%s)" % (lineLst[1]))
                    exit(1)
                samples.append(lineLst)
    except IOError:
        print("Error: List of .gtf files, %s, doesn't exist" % (opts.input))
        exit(1)
else:
    # gtfList = False
    ## Check that opts.input directory exists
    if not os.path.isdir(opts.input):
        parser.print_help()
        print(" ")
        print("Error: sub-directory '%s' not found!" % (opts.input))
        sys.exit(1)
    #####
    ## Collect all samples file paths and if empty print help message and quit
    #####
    samples = []
    for i in next(os.walk(opts.input))[1]:
        if re.search(opts.pattern, i):
            for f in glob.iglob(os.path.join(opts.input, i, "*.gtf")):
                samples.append((i, f))

if len(samples) == 0:
    parser.print_help()
    print(" ")
    print("Error: no GTF files found under base directory %s !" % (opts.input))
    sys.exit(1)

RE_GENE_ID = re.compile('gene_id "([^"]+)"')
RE_GENE_NAME = re.compile('gene_name "([^"]+)"')
RE_TRANSCRIPT_ID = re.compile('transcript_id "([^"]+)"')
RE_COVERAGE = re.compile('cov "([\-\+\d\.]+)"')
RE_STRING = re.compile(re.escape(opts.string))

RE_GFILE = re.compile('\-G\s*(\S+)')  # assume filepath without spaces..

#####
## Sort the sample names by the sample ID
#####

samples.sort()


# if opts.v:
#  print "Sample GTFs found:"
#  for s in samples:
#     print s[1]

#####
## Checks whether a given row is a transcript
## other options: ex. exon, transcript, mRNA, 5'UTR
#####
def is_transcript(x):
    return len(x) > 2 and x[2] == "transcript"


def getGeneID(s, ctg, tid):
    r = RE_GENE_ID.search(s)
    # if r: return r.group(1)
    rn = RE_GENE_NAME.search(s)
    # if rn: return ctg+'|'+rn.group(1)
    if r:
        if rn:
            return r.group(1) + '|' + rn.group(1)
        else:
            return r.group(1)
    return tid


def getCov(s):
    r = RE_COVERAGE.search(s)
    if r:
        v = float(r.group(1))
        if v < 0.0: v = 0.0
        return v
    return 0.0


def is_overlap(x, y):  # NEEDS TO BE INTS!
    return x[0] <= y[1] and y[0] <= x[1]


def t_overlap(t1, t2):  # from badGenes: chromosome, strand, cluster, start, end, (e1start, e1end)...
    if t1[0] != t2[0] or t1[1] != t2[1] or t1[5] < t2[4]: return False
    for i in range(6, len(t1)):
        for j in range(6, len(t2)):
            if is_overlap(t1[i], t2[j]): return True
    return False


## Average Readlength
read_len = opts.length

## Variables/Matrices to store t/g_counts
t_count_matrix, g_count_matrix = [], []

##Get ready for clustering, stuff is once for all samples##
geneIDs = {}  # key=transcript, value=cluster/gene_id

## For each of the sorted sample paths
for s in samples:
    badGenes = []  # list of bad genes (just ones that aren't MSTRG)
    try:
        ## opts.input = parent directory of sample subdirectories
        ## s = sample currently iterating through
        ## os.path.join(opts.input,s,"*.gtf") path to current sample's GTF
        ## split = list of lists: [[chromosome, ...],...]

        # with open(glob.iglob(os.path.join(opts.input,s,"*.gtf")).next()) as f:
        #    split=[l.split('\t') for l in f.readlines()]
        #        if not gtfList:
        #            f = open(glob.iglob(os.path.join(opts.input,s[1],"*.gtf")).next())
        #        else:
        #            f = open(s[1])
        with open(s[1]) as f:
            split = [l.split('\t') for l in f.readlines()]

        ## i = numLine; v = corresponding i-th GTF row
        for i, v in enumerate(split):
            if is_transcript(v):
                t_id = RE_TRANSCRIPT_ID.search(v[8]).group(1)
                try:
                    g_id = getGeneID(v[8], v[0], t_id)
                except:
                    print("Problem parsing file %s at line:\n:%s\n" % (s[1], v))
                    sys.exit(1)
                geneIDs.setdefault(t_id, g_id)
                if not RE_STRING.match(g_id):
                    badGenes.append([v[0], v[6], t_id, g_id, min(int(v[3]), int(v[4])), max(int(v[3]), int(
                        v[4]))])  # chromosome, strand, cluster/transcript id, start, end
                    j = i + 1
                    while j < len(split) and split[j][2] == "exon":
                        badGenes[len(badGenes) - 1].append(
                            (min(int(split[j][3]), int(split[j][4])), max(int(split[j][3]), int(split[j][4]))))
                        j += 1

    except StopIteration:
        warnings.warn("Didn't get a GTF in that directory. Looking in another...")

    else:  # we found the "bad" genes!
        break

##THE CLUSTERING BEGINS!##
if opts.cluster and len(badGenes) > 0:
    clusters = []  # lists of lists (could be sets) or something of transcripts
    badGenes.sort(key=itemgetter(3))  # sort by start coord...?
    i = 0
    while i < len(badGenes):  # rather un-pythonic
        temp_cluster = [badGenes[i]]

        k = 0
        while k < len(temp_cluster):
            j = i + 1
            while j < len(badGenes):
                if t_overlap(temp_cluster[k], badGenes[j]):
                    temp_cluster.append(badGenes[j])
                    del badGenes[j]
                else:
                    j += 1
            k += 1
        if len(temp_cluster) > 1:
            clusters.append([t[2] for t in temp_cluster])
        i += 1

    print(len(clusters))

    for c in clusters:
        c.sort()

    clusters.sort(key=itemgetter(0))
    legend = []
    for u, c in enumerate(clusters):
        my_ID = opts.key + str((u + 1))
        legend.append(list(itertools.chain.from_iterable([[my_ID], c])))  # my_ID, clustered transcript IDs
        for t in c:
            geneIDs[t] = my_ID
    ##            geneIDs[t]="|".join(c) #duct-tape transcript IDs together, disregarding ref_gene_names and things like that

    with open(opts.legend, 'w') as l_file:
        my_writer = csv.writer(l_file)
        my_writer.writerows(legend)

geneDict = {}  # key=gene/cluster, value=dictionary with key=sample, value=summed counts
t_dict = {}
guidesFile = ''  # file given with -G for the 1st sample
for q, s in enumerate(samples):
    if opts.v:
        print(">processing sample %s from file %s" % s)
    lno = 0
    try:
        # with open(glob.iglob(os.path.join(opts.input,s,"*.gtf")).next()) as f: #grabs first .gtf file it finds inside the sample subdirectory
        #        if not gtfList:
        #            f = open(glob.iglob(os.path.join(opts.input,s[1],"*.gtf")).next())
        #        else:
        f = open(s[1])
        transcript_len = 0

        for l in f:
            lno += 1
            if l.startswith('#'):
                if lno == 1:
                    ei = l.find('-e')
                    if ei < 0:
                        print("Error: sample file %s was not generated with -e option!" % (s[1]))
                        sys.exit(1)
                    gf = RE_GFILE.search(l)
                    if gf:
                        gfile = gf.group(1)
                        if guidesFile:
                            if gfile != guidesFile:
                                print(
                                    "Warning: sample file %s generated with a different -G file (%s) than the first sample (%s)" % (
                                    s[1], gfile, guidesFile))
                        else:
                            guidesFile = gfile
                    else:
                        print("Error: sample %s was not processed with -G option!" % (s[1]))
                        sys.exit(1)
                continue
            v = l.split('\t')
            if v[2] == "transcript":
                if transcript_len > 0:
                    ##                        transcriptList.append((g_id, t_id, int(ceil(coverage*transcript_len/read_len))))
                    t_dict.setdefault(t_id, {})
                    t_dict[t_id].setdefault(s[0], int(ceil(coverage * transcript_len / read_len)))
                t_id = RE_TRANSCRIPT_ID.search(v[len(v) - 1]).group(1)
                # g_id=RE_GENE_ID.search(v[len(v)-1]).group(1)
                g_id = getGeneID(v[8], v[0], t_id)
                # coverage=float(RE_COVERAGE.search(v[len(v)-1]).group(1))
                coverage = getCov(v[8])
                transcript_len = 0
            if v[2] == "exon":
                transcript_len += int(v[4]) - int(v[3]) + 1  # because end coordinates are inclusive in GTF

        ##            transcriptList.append((g_id, t_id, int(ceil(coverage*transcript_len/read_len))))
        t_dict.setdefault(t_id, {})
        t_dict[t_id].setdefault(s[0], int(ceil(coverage * transcript_len / read_len)))

    except StopIteration:
        #        if not gtfList:
        #            warnings.warn("No GTF file found in " + os.path.join(opts.input,s[1]))
        #        else:
        warnings.warn("No GTF file found in " + s[1])

    ##        transcriptList.sort(key=lambda bla: bla[1]) #gene_id

    for i, v in t_dict.items():
        ##        print i,v
        try:
            geneDict.setdefault(geneIDs[i], {})  # gene_id
            geneDict[geneIDs[i]].setdefault(s[0], 0)
            geneDict[geneIDs[i]][s[0]] += v[s[0]]
        except KeyError:
            print("Error: could not locate transcript %s entry for sample %s" % (i, s[0]))
            raise

if opts.v:
    print("..writing %s " % (opts.t))
with open(opts.t, 'w') as csvfile:
    my_writer = csv.DictWriter(csvfile, fieldnames=["transcript_id"] + [x for x, y in samples])
    my_writer.writerow(dict((fn, fn) for fn in my_writer.fieldnames))
    for i in t_dict:
        t_dict[i]["transcript_id"] = i
        my_writer.writerow(t_dict[i])
if opts.v:
    print("..writing %s " % (opts.g))
with open(opts.g, 'w') as csvfile:
    my_writer = csv.DictWriter(csvfile, fieldnames=["gene_id"] + [x for x, y in samples])
    ##    my_writer.writerow([""]+samples)
    ##    my_writer.writerows(geneDict)
    my_writer.writerow(dict((fn, fn) for fn in my_writer.fieldnames))
    for i in geneDict:
        geneDict[i]["gene_id"] = i  # add gene_id to row
        my_writer.writerow(geneDict[i])
if opts.v:
    print("All done.")
