# Supplementary material for: Reduction of Tumor Growth with RNA-Targeting Treatment of the NAB2–STAT6 Fusion Transcript in Solitary Fibrous Tumor Models
Source: Cancers (Basel). 2023 Jun 9;15(12):3127. doi: 10.3390/cancers15123127 (PMC10296122; doi:10.3390/cancers15123127)
Supplement: Supplementary file 1 [file cancers-15-03127-s001.zip › Supplementary_Table S1.xlsx]

## Sheet: Sheet1
Sample ID	Barcode Sequence	Number of Reads	Yield (Mbases)	Mean Quality Score	% Bases >= 30
1-WT1	GCTCATGA+CGGAGAGA	49475994	14843	35.52	91.52
2-WT2	ATCTCAGG+ATAGAGAG	63985434	19196	35.36	90.67
3-WT3	ATCTCAGG+AGAGGATA	62121246	18636	35.43	91.02
4-KO1	ATCTCAGG+CTCCTTAC	63513101	19054	35.44	91.04
5-KO2	ATCTCAGG+TATGCAGT	62075545	18623	35.49	91.31
6-KO3	ATCTCAGG+TACTCCTT	59033898	17710	35.46	91.17
