# Supplementary material for: Reduction of Tumor Growth with RNA-Targeting Treatment of the NAB2–STAT6 Fusion Transcript in Solitary Fibrous Tumor Models
Source: Cancers (Basel). 2023 Jun 9;15(12):3127. doi: 10.3390/cancers15123127 (PMC10296122; doi:10.3390/cancers15123127)
Supplement: Supplementary file 1 [file cancers-15-03127-s001.zip › Supplementary_Table S2.xlsx]

## Sheet: Sheet1
Primer	Sequence (5'->3')
P1	GGTCATGTCCAAGGCTGACGCCGCCCCCTG
P2	GTAGCTGGGACATAACCCCTGCCATCCTTACC
P3	GGTCATGTCCAAGGCTGACGCCGCCCCCTG
P4	CCTCCCCTCCCTGGCTGTGCGTAGCTCTGT
P5	CCTGTCTGGGGAGAGTCTGGATG
P6	GGGGGGATGGAGTGAGAGTGTG
P7	CAGTACGGTACCAAGGTCGGGCAGGAAGAGGGCCTA
P8	CGGACTAGCCTTATTTTAACTTGCTATTTCTAGCTCTAAAACCGGTTGCGCTGGAATTTCTCGGTGTTTCGTCCTTTCCACAAGATA
P9	CAGTACTCTAGAAAAAAAGCACCGACTCGGTGCCACTTTTTCAAGTTGATAACGGACTAGCCTTATTTTAACTTGC
P10	CGGACTAGCCTTATTTTAACTTGCTATTTCTAGCTCTAAAACTCCTGTCACCCACTTCCTCCGGTGTTTCGTCCTTTCCACAAGATA
P11	CAGTACATCGATGCCAGCCCATGGGCTATGGAGCCGACACAT
P12	CAGTACGGCCGGCCCAGTACACGCGTGCGCTGGAATTTCTGGTTCTGTCAGGAGCT
P13	CAGTACGCGGCCGCGCTGCCAGTTCCAGCTCACGCTTGTAGTGG
P14	CAGTACTGGCCACGGGCACTCACAGCTCACTGCCTGCCCTAAA
P15	CAGTACATCGATGCCAGCCCATGGGCTATGGAGCCGACACAT
P16	CAGTACGGCCGGCCCAGTACGGGTCCCCAGTACCTCGAGCAGTACACGCGTGCGCTGGAATTTCTGGTTCTGTCAGGAGCT
P17	CAGTACCTCGAGCAATCCTCCTGCTGTAGTGCACCACGACAC
P18	CAGTACGGGTCCCTTGAGCTGCTTCCCATTCCCCTAGGGCTG
P19	CAGTACGGGACCCTGGGTGGGAGCATAGGAGGGGTCTGGACA
P20	CAGTACGGCCGGCCAACCGAGGAGGCGGGAGAGAAAGAGAGA
P21	CTGCAGCAGACACTGATGGA
P22	TACCCATCTGTTCAGCTGCG
P23	CCTTGGAGAACAGCATTCCTGG
P24	GCACTTCTCCTCTGTGACAGAC
P25	AATCCCATCACCATCTTCCA
P26	TGGACTCCACGACGTACTCA
P27	CAGTACTCTAGATAGTTATTAATAGTAATCAATTACGGGGTC
P28	CAGTACCACCGGTGGACCGGTAGCGCTAGCGGATCTGACGGTTC
P29	CAGTACAGATCTGTGATCGAGGACACCGGAAGGGAG
P30	AGCCACCTCTCGCAGCTGAACAGATGGGTAGTTTCAAACCCCGACCAGTTGGTAGGGGTTTACTTGCGGTGTTTCGTCCTTTCCACAAGATATATAAAGCCA
P31	CAGTACGAATTCAAAAAAAGTTTCAAACCCCGACCAGTTGGTAGGGGTTTACTTGAGCCACCTCTCGCAGCTGAACAGATGGGTA
P32	CAGTACGCTAGCGCTACCGGTCGCCACCATGAGCCACCTCTCGCAGCTGAACAGATGGGTAGTTAGCAAAGGCGAGGAGCTGTTCG
P33	GTACTGGAAGTCGTTCATCTTCATGTGCTTGGGGTA
P34	GGGCCGGTTAATGTGGCTCTGGTTCTGGGTGTTTCAAACCCCGACCAGTTGGTAGGGGTTTACTTGCGGTGTTTCGTCCTTTCCACAAGATATATAAAGCCA
P35	CAGTACGAATTCAAAAAAAGTTTCAAACCCCGACCAGTTGGTAGGGGTTTACTTGGGGCCGGTTAATGTGGCTCTGGTTCTGGGT
