# Supplementary material for: Reduction of Tumor Growth with RNA-Targeting Treatment of the NAB2–STAT6 Fusion Transcript in Solitary Fibrous Tumor Models
Source: Cancers (Basel). 2023 Jun 9;15(12):3127. doi: 10.3390/cancers15123127 (PMC10296122; doi:10.3390/cancers15123127)
Supplement: Supplementary file 1 [file cancers-15-03127-s001.zip › Supplementary_Table S3.xlsx]

## Sheet: Sheet1
Time (hour)	HCT116 (mean)	POLY-ns (mean)	HCT116 (standard deviation)	POLY-ns (standard deviation)	p-value
0	0	0	0	0	N/A
2	30.25	33.75	9.91211	14.7054	0.708552
4	54.25	60	11.3248	13.5892	0.540456
6	81	95.25	13.3417	16.3172	0.226891
8	113	134	22.0454	15.1658	0.173804
10	140.75	168.25	27.4272	10.8743	0.137198
12	157	189.5	26.8576	9.74679	0.0891929
14	165.5	209	28.5248	15.0997	0.0473348
16	174	220.75	34.1663	9.3586	0.0671862
18	183.5	239.25	33.4714	9.91211	0.03959
20	193.75	245.25	26.7255	10.5	0.0239775
22	201.75	271.25	28.0401	12.2304	0.00987145
24	202.75	283.5	31.9831	15.8008	0.00856084
26	212.25	299.75	29.5113	16.1323	0.00427475
28	231	310.25	30.8329	16.7606	0.00757843
30	232.5	316.75	31.5859	18.4639	0.00631153
32	238.75	328	28.1114	22.2561	0.00289946
34	232.25	347.75	38.8448	33.6192	0.00433083
36	246.75	362.25	32.387	21.1719	0.00168388
38	266	368.5	27.4105	20.9205	0.00128796
40	279	367	30.9085	18.3848	0.00478405
42	283.25	376.25	30.5219	23.5991	0.00347047
44	289.25	387	34.0624	28.9482	0.00499492
46	291.5	402	37.3854	33.2466	0.00463162
48	295.75	403.25	36.7639	28.7793	0.00423538
