# Supplementary material for: Reduction of Tumor Growth with RNA-Targeting Treatment of the NAB2–STAT6 Fusion Transcript in Solitary Fibrous Tumor Models
Source: Cancers (Basel). 2023 Jun 9;15(12):3127. doi: 10.3390/cancers15123127 (PMC10296122; doi:10.3390/cancers15123127)
Supplement: Supplementary file 1 [file cancers-15-03127-s001.zip › Supplementary_Table S4.xlsx]

## Sheet: Supplementary_Table S4
gene_id	baseMean	log2FoldChange	lfcSE	stat	pvalue	padj
MSTRG.15665|SGK223	1131.89	-5.52696	0.332337	-16.6306	4.18e-62	1.09e-57
MSTRG.8612	2010.65	-4.77071	0.314919	-15.149	7.69e-52	6.67e-48
MSTRG.17426	1729.5	-4.12189	0.281375	-14.6491	1.37e-48	8.88e-45
NM_001847|COL4A6	663.603	-5.17813	0.36432	-14.2131	7.59e-46	3.95e-42
MSTRG.6195|PDF	358.514	-5.958	0.495124	-12.0333	2.37e-33	6.17e-30
MSTRG.11562	1342.48	-10.9798	0.930707	-11.7973	4.03e-32	6.56e-29
MSTRG.2528	895.005	-10.0901	0.890813	-11.3269	9.66e-30	1.4e-26
MSTRG.9057	1783.22	-14.2156	1.28409	-11.0705	1.74e-28	2.27e-25
MSTRG.85	1411.89	-13.8788	1.30981	-10.596	3.11e-26	3.11e-23
MSTRG.2423|MOB2	1512.2	-4.76803	0.452681	-10.5329	6.09e-26	5.87e-23
MSTRG.4804|MAP3K9	1236.99	-4.81482	0.486834	-9.89007	4.6e-23	3.53e-20
MSTRG.4266	4276.76	-4.41332	0.459342	-9.60793	7.4e-22	4.81e-19
MSTRG.1402	647.387	-7.33889	0.818657	-8.96455	3.12e-19	1.59e-16
MSTRG.128|PIK3CD	448.442	-12.224	1.36592	-8.94928	3.58e-19	1.79e-16
MSTRG.7817	711.228	-12.8895	1.51311	-8.51859	1.62e-17	7.5e-15
NM_001286830|RCBTB2	141.25	-10.5576	1.26909	-8.31903	8.87e-17	3.61e-14
MSTRG.6546	111.331	-4.63837	0.559997	-8.28284	1.2e-16	4.74e-14
MSTRG.13014	102.685	-10.0972	1.28626	-7.85001	4.16e-15	1.3e-12
MSTRG.9545|MGAT5	79.3108	-9.7248	1.28833	-7.54837	4.41e-14	1.15e-11
MSTRG.9507|CLASP1	371.828	-8.16673	1.08729	-7.51106	5.87e-14	1.45e-11
MSTRG.13152|PURA	703.867	-3.60752	0.497064	-7.25766	3.94e-13	8.2e-11
MSTRG.13648|ATP6V1G2-DDX39B	2373.67	-28.3579	3.90678	-7.25863	3.91e-13	8.2e-11
NR_103741|IPO5P1	117.477	-4.52922	0.625562	-7.24023	4.48e-13	9.25e-11
MSTRG.8986	2089.6	-28.1685	3.90679	-7.21014	5.59e-13	1.15e-10
MSTRG.5345|CLN6	1042.37	-4.2458	0.589358	-7.20412	5.84e-13	1.19e-10
MSTRG.9077	2328.82	-3.028	0.420881	-7.19442	6.27e-13	1.27e-10
MSTRG.5300	1643.1	-27.8481	3.90679	-7.12811	1.02e-12	1.94e-10
MSTRG.409	926.614	-13.2711	1.92588	-6.89093	5.54e-12	9.36e-10
NM_001114635|PLAG1	63.1121	-9.39515	1.3979	-6.72091	1.81e-11	2.65e-09
MSTRG.6103|ADGRG5	134.168	-10.4832	1.58637	-6.60833	3.89e-11	5.48e-09
MSTRG.1213|ETV3L	34.2266	-8.51239	1.32304	-6.43394	1.24e-10	1.53e-08
NM_001114086|CLIC5	71.4063	-4.74447	0.751547	-6.31293	2.74e-10	3.11e-08
MSTRG.1756	171.588	-6.67262	1.06386	-6.2721	3.56e-10	3.88e-08
MSTRG.9589	610.8	-6.44321	1.03248	-6.24055	4.36e-10	4.59e-08
NR_073125|AKR1E2	51.1365	-7.1838	1.21428	-5.91609	3.3e-09	2.79e-07
NM_001097639|FUT3	64.8099	-9.43328	1.67455	-5.63332	1.77e-08	1.25e-06
MSTRG.16295	8324.09	-3.07951	0.554965	-5.54902	2.87e-08	1.91e-06
MSTRG.2794	533.587	-4.64594	0.844464	-5.50164	3.76e-08	2.41e-06
NM_005356|LCK	21.5844	-7.84728	1.43625	-5.46371	4.66e-08	2.89e-06
MSTRG.17411|MTMR1	139.553	-3.74438	0.691018	-5.41865	6.01e-08	3.55e-06
MSTRG.13707|RGL2	161.406	-5.3104	1.00488	-5.28463	1.26e-07	6.8e-06
NM_022046|KLK14	18.9772	-7.66175	1.44994	-5.28417	1.26e-07	6.8e-06
NR_003149|ADGRV1	21.5172	-7.84218	1.50325	-5.21681	1.82e-07	9.36e-06
MSTRG.2221|BORCS7	1322.25	-3.02577	0.581905	-5.19976	2e-07	1.01e-05
MSTRG.7984|HNRNPM	32056.3	-3.48451	0.705243	-4.94086	7.78e-07	3.2e-05
NM_201266|NRP2	39.4572	-8.71741	1.84197	-4.73266	2.22e-06	7.97e-05
MSTRG.9145	2984.97	-3.94601	0.838417	-4.70649	2.52e-06	8.92e-05
MSTRG.5766|DNAJA3	1841.66	-11.1201	2.38016	-4.672	2.98e-06	0.000103246
NR_103732|LOC100506076	29.7712	-5.49455	1.20552	-4.55782	5.17e-06	0.00016602
NR_034015|LINC01135	13.8016	-7.20261	1.58258	-4.55117	5.33e-06	0.000169899
MSTRG.8095	801.873	-3.05336	0.678416	-4.50073	6.77e-06	0.000209148
MSTRG.4838|DLST	8038.68	-3.1297	0.700801	-4.46588	7.97e-06	0.000240111
MSTRG.10469	7704.46	-4.37647	0.9823	-4.45533	8.38e-06	0.000250493
MSTRG.390	7926.3	-3.11509	0.708011	-4.39978	1.08e-05	0.000308793
MSTRG.3774	2789.55	-3.39209	0.779906	-4.34936	1.37e-05	0.00038032
MSTRG.10877|LOC400927-CSNK1E	17.3556	-7.5322	1.75506	-4.2917	1.77e-05	0.000472165
MSTRG.9948	1296.45	-3.79134	0.885381	-4.28215	1.85e-05	0.000485018
NM_001143668|AMIGO2	165.38	-4.19542	0.994493	-4.21865	2.46e-05	0.000614226
MSTRG.6214|EXOSC6	198.274	-4.04658	0.961462	-4.20877	2.57e-05	0.000638633
MSTRG.1608	1420.37	-3.19172	0.774695	-4.11998	3.79e-05	0.000884936
MSTRG.2622|NAT10	7324.07	-3.37284	0.825893	-4.08387	4.43e-05	0.00100706
NR_049760|AKNAD1	12.3009	-7.0367	1.74422	-4.03431	5.48e-05	0.00120133
MSTRG.10620|CECR2	156.125	-5.28218	1.31483	-4.0174	5.88e-05	0.00127897
NR_036491|FBXO43	9.4342	-6.65326	1.67922	-3.96211	7.43e-05	0.00155119
MSTRG.16291	1250	-4.37517	1.11229	-3.93346	8.37e-05	0.00171292
MSTRG.5988	5474.91	-3.36436	0.878927	-3.8278	0.000129293	0.00245635
MSTRG.5544	5025.51	-8.67685	2.27665	-3.81123	0.000138278	0.00258262
MSTRG.7570|PPP4R1-AS1	8.48163	-6.49964	1.731	-3.75485	0.000173442	0.00308227
MSTRG.10793	204.616	-11.092	2.97495	-3.72847	0.000192643	0.00334356
MSTRG.15804	1354.88	-3.807	1.02143	-3.72714	0.000193669	0.00335688
MSTRG.7770|MADCAM1	9.4802	-6.66094	1.78728	-3.72686	0.000193879	0.00335803
MSTRG.2763|LBHD1	58.9979	-8.33097	2.23911	-3.72067	0.000198697	0.00342578
MSTRG.5679|MAPK8IP3	166.073	-4.42829	1.19228	-3.71415	0.000203891	0.00348978
MSTRG.11800	166.99	-3.45102	0.934054	-3.69466	0.000220177	0.00371367
MSTRG.7912	1896.72	-3.38401	0.922641	-3.66774	0.000244706	0.00404738
MSTRG.16979|FIGF	7.94196	-6.40531	1.76727	-3.62441	0.000289626	0.0046342
MSTRG.16763	1510.68	-8.30651	2.30554	-3.60284	0.000314756	0.00494803
NM_001173552|TMPRSS4	40.5039	-8.75541	2.44318	-3.58361	0.000338872	0.00525101
MSTRG.16517	39.9785	-8.73636	2.45031	-3.56542	0.000363279	0.00554987
MSTRG.12818	36.5645	-8.6078	2.47856	-3.4729	0.00051487	0.00730486
NM_001282470|GRIK4	36.5438	-8.60686	2.47891	-3.47204	0.000516516	0.00731927
MSTRG.8590|CGB2	13.319	-5.30138	1.52946	-3.46618	0.00052791	0.00744424
MSTRG.11235	67.093	-4.4267	1.28098	-3.45571	0.000548853	0.00769371
MSTRG.15705|MTUS1	749.242	-7.67859	2.22344	-3.45347	0.000553428	0.00774947
MSTRG.4242	133.08	-4.39425	1.276	-3.44377	0.000573659	0.00796844
MSTRG.8585	394.475	-3.83479	1.11369	-3.44333	0.000574597	0.0079772
MSTRG.15830|PLAT	640.374	-3.10236	0.907267	-3.41945	0.000627469	0.00852473
NM_001283052|ICOSLG	33.4507	-8.47914	2.49121	-3.40362	0.000664985	0.00895029
MSTRG.4028|IQCD	34.3608	-8.51783	2.52536	-3.37291	0.000743771	0.00977372
MSTRG.4895	775.122	5.6688	0.369276	15.3511	3.48e-53	4.53e-49
MSTRG.15640|ANGPT2	391.388	5.03481	0.35733	14.0901	4.37e-45	1.9e-41
MSTRG.3251|FEZ1	273.146	3.89525	0.304174	12.806	1.52e-37	5.64e-34
MSTRG.14874	2282.82	14.6582	1.19666	12.2493	1.69e-34	4.9e-31
MSTRG.5557|ARRDC4	3296.98	3.40365	0.286045	11.899	1.2e-32	2.4e-29
MSTRG.5789	1553.75	3.07587	0.259893	11.8351	2.57e-32	4.78e-29
MSTRG.4266|RFC3	2787.32	3.94224	0.358615	10.993	4.13e-28	4.89e-25
MSTRG.11987|UTS2B	143.467	3.19967	0.296423	10.7943	3.66e-27	3.93e-24
MSTRG.10028	660.798	12.8693	1.32497	9.71287	2.66e-22	1.92e-19
MSTRG.6568|DNAH2	285.875	3.37536	0.34869	9.68011	3.66e-22	2.58e-19
MSTRG.10052	301.187	11.7354	1.2202	9.61754	6.74e-22	4.5e-19
NM_001287758|COL4A6	299.922	6.97823	0.82865	8.42121	3.73e-17	1.64e-14
NM_004625|WNT7A	104.036	3.29199	0.392647	8.38411	5.11e-17	2.22e-14
MSTRG.16220	2498.4	3.1496	0.394386	7.9861	1.39e-15	4.83e-13
MSTRG.14850	2471.38	5.75705	0.722571	7.96745	1.62e-15	5.47e-13
MSTRG.13639|HLA-C	3595.07	15.3132	1.94688	7.86555	3.67e-15	1.18e-12
NM_001042771|LCK	81.3351	9.84854	1.28728	7.65064	2e-14	5.66e-12
NM_001252197|IRX5	63.4866	9.48989	1.26366	7.50982	5.92e-14	1.45e-11
NM_144720|JAKMIP1	64.8657	9.52084	1.27447	7.47042	7.99e-14	1.87e-11
MSTRG.9029	3731.77	28.447	3.90677	7.28147	3.3e-13	7.1e-11
MSTRG.10404|TNFRSF6B	10894.5	4.77096	0.682202	6.99347	2.68e-12	4.8e-10
MSTRG.16872|LCNL1	109.852	3.69386	0.529212	6.97993	2.95e-12	5.23e-10
MSTRG.2099	2645.34	5.76742	0.838192	6.88079	5.95e-12	9.8e-10
MSTRG.6961	1834.29	26.7408	3.90678	6.84471	7.66e-12	1.25e-09
NM_003836|DLK1	105.241	3.55794	0.54679	6.50697	7.67e-11	9.78e-09
MSTRG.2923	777.946	25.3964	3.90682	6.50054	8e-11	1.02e-08
NM_000869|HTR3A	40.3455	8.83542	1.36392	6.47794	9.3e-11	1.17e-08
MSTRG.5067|GOLGA8T	53.8273	9.2533	1.45019	6.38073	1.76e-10	2.05e-08
NM_001311182|KLK14	32.6512	8.53148	1.3407	6.36346	1.97e-10	2.27e-08
NR_024555|RHOBTB1	93.1094	10.0425	1.65947	6.05159	1.43e-09	1.34e-07
MSTRG.6553|TMEM256-PLSCR3	34.6908	8.61841	1.42433	6.05084	1.44e-09	1.34e-07
MSTRG.5279	6310.48	3.10751	0.515919	6.02326	1.71e-09	1.57e-07
NM_003206|TCF21	38.1679	8.7544	1.45537	6.01525	1.8e-09	1.63e-07
MSTRG.16353|PHF24	337.95	3.32535	0.554402	5.99809	2e-09	1.79e-07
MSTRG.10168	1825.31	11.892	2.01207	5.91033	3.41e-09	2.88e-07
NR_024524|LOC100129055	24.3662	8.10905	1.38982	5.83462	5.39e-09	4.37e-07
NM_004840|ARHGEF6	131.035	10.5354	1.80557	5.83492	5.38e-09	4.37e-07
MSTRG.488|MACF1	6227.25	11.4886	2.00625	5.72641	1.03e-08	7.78e-07
NM_001288779|MARCH10	31.3041	8.47087	1.49228	5.67646	1.38e-08	1.01e-06
NR_038848|LINC01021	27.4015	8.27978	1.46	5.67107	1.42e-08	1.03e-06
MSTRG.9282|ALMS1	388.784	3.96003	0.707306	5.59875	2.16e-08	1.48e-06
MSTRG.2647	1088.17	4.27812	0.777882	5.4997	3.8e-08	2.43e-06
NM_003643|GCM1	29.4765	3.49953	0.640043	5.46766	4.56e-08	2.84e-06
MSTRG.10296|SULF2	496.631	3.38189	0.623126	5.42729	5.72e-08	3.41e-06
NM_004321|KIF1A	83.9162	9.89293	1.8245	5.42228	5.88e-08	3.49e-06
MSTRG.15892|SLCO5A1	79.3979	3.27494	0.604468	5.41789	6.03e-08	3.56e-06
MSTRG.6562|CD68	328.303	3.16949	0.590774	5.36498	8.1e-08	4.6e-06
MSTRG.5265	839.714	3.81506	0.721083	5.29074	1.22e-07	6.62e-06
NM_024501|HOXD1	17.7049	7.64749	1.45032	5.27297	1.34e-07	7.14e-06
MSTRG.8934	1683.68	3.04811	0.581788	5.2392	1.61e-07	8.39e-06
MSTRG.13890|LGSN	186.529	3.62953	0.694029	5.22965	1.7e-07	8.78e-06
NR_034100|LINC00668	89.0361	4.76814	0.914504	5.2139	1.85e-07	9.47e-06
NM_013244|MGAT4C	27.3676	8.27787	1.6092	5.14408	2.69e-07	1.3e-05
NM_000295|SERPINA1	21.3352	7.91514	1.55304	5.09655	3.46e-07	1.6e-05
NM_020708|SLC12A5	25.8875	8.19749	1.61755	5.06785	4.02e-07	1.82e-05
NM_001135556|DYNC1I1	33.8491	8.58291	1.70297	5.03997	4.66e-07	2.05e-05
NM_001159996|NRG1	16.134	7.51374	1.4952	5.02523	5.03e-07	2.19e-05
MSTRG.16688	642.398	3.80675	0.767067	4.96274	6.95e-07	2.9e-05
NM_001287174|ABCC8	18.8065	7.7329	1.56878	4.92923	8.26e-07	3.36e-05
MSTRG.13865|FBXO9	183.056	3.00792	0.624998	4.81268	1.49e-06	5.62e-05
MSTRG.3740	38.3263	5.06476	1.05454	4.8028	1.56e-06	5.89e-05
NM_005092|TNFSF18	14.6657	7.37491	1.54649	4.76882	1.85e-06	6.84e-05
MSTRG.7559|PTPRM	420.349	4.36177	0.922375	4.72885	2.26e-06	8.11e-05
NM_001855|COL15A1	57.3453	3.21903	0.694775	4.6332	3.6e-06	0.000121342
NM_145038|DRC1	13.1488	7.21629	1.56553	4.6095	4.04e-06	0.000133949
NM_001163438|SMIM10	27.9441	4.80928	1.04365	4.60814	4.06e-06	0.000134655
NM_138715|MSR1	13.1402	7.2154	1.5682	4.60108	4.2e-06	0.000138896
MSTRG.5838	2026.63	4.28743	0.936297	4.57913	4.67e-06	0.000152303
NM_198859|PRICKLE2	38.8136	4.24346	0.926828	4.57847	4.68e-06	0.000152514
MSTRG.6613|ARHGAP44	101.009	6.71782	1.49148	4.50412	6.66e-06	0.000206922
NR_026713|FAM182A	13.0373	7.20748	1.60344	4.49502	6.96e-06	0.000213673
MSTRG.217	1181.76	4.2291	0.944352	4.47831	7.52e-06	0.000228403
NM_023036|DNAI2	11.8451	7.06625	1.61525	4.3747	1.22e-05	0.000343128
MSTRG.8987|FAM49A	563.908	3.50238	0.80473	4.35225	1.35e-05	0.000375751
MSTRG.8415|MIA-RAB4B	15.1965	7.42388	1.708	4.34654	1.38e-05	0.000384833
MSTRG.7342|RBFOX3	11.7926	7.05831	1.6539	4.26767	1.98e-05	0.000513381
NR_045555|ENPP2	28.5201	3.54968	0.832414	4.26433	2.01e-05	0.000519105
MSTRG.6017	2269.11	6.63865	1.55944	4.25708	2.07e-05	0.000533157
NM_020341|PAK7	24.1003	5.63408	1.32767	4.2436	2.2e-05	0.000559415
MSTRG.12865|FCHO2	1837.91	4.37218	1.04503	4.18378	2.87e-05	0.000698406
NM_014653|WSCD2	12.4187	7.13836	1.71884	4.15301	3.28e-05	0.00079047
MSTRG.14958|INMT	9.80571	6.79228	1.69948	3.99669	6.42e-05	0.0013721
MSTRG.8652	714.737	3.13573	0.793231	3.95311	7.71e-05	0.0016056
NM_016585|THEG	9.60684	6.76798	1.73847	3.89307	9.9e-05	0.00197188
NM_198234|RNASE1	53.8439	5.21647	1.34299	3.88423	0.000102655	0.00203256
NM_000706|AVPR1A	25.0775	3.75003	0.966974	3.87811	0.000105271	0.0020752
MSTRG.8200|JUND	3805.32	5.37504	1.39678	3.84816	0.000119009	0.00228506
MSTRG.16871|PTGDS	114.772	3.06134	0.801206	3.82092	0.000132957	0.00250119
NM_002363|MAGEB1	8.8247	6.64533	1.74918	3.79911	0.000145215	0.00269092
MSTRG.15023|MIR4657	622.463	4.04466	1.06691	3.79099	0.000150048	0.0027667
MSTRG.7544|LPIN2	1161.45	3.59277	0.952374	3.77244	0.000161658	0.00292683
NM_001101376|FAM183A	9.30333	6.71904	1.78897	3.7558	0.000172787	0.00307272
MSTRG.1216|ARHGEF11	197.76	3.15826	0.856157	3.68888	0.000225246	0.00378568
MSTRG.9447|RGPD5	1080.66	12.617	3.44531	3.66209	0.000250163	0.00411409
NM_000834|GRIN2B	19.257	4.82617	1.32095	3.65356	0.000258631	0.00422133
NR_033949|P2RX7	42.721	8.91796	2.44116	3.65317	0.000259026	0.00422496
MSTRG.4340	1487.79	3.70325	1.01966	3.63185	0.000281395	0.00452476
NR_003238|H2BFXP	15.3355	3.88269	1.07247	3.62034	0.000294219	0.00469533
MSTRG.3760	1399.5	13.952	3.90679	3.5712	0.000355344	0.00544783
NM_001300834|C1orf162	7.95798	6.49049	1.81828	3.56957	0.000357573	0.00546912
NM_001142349|SCN4B	28.8664	6.44363	1.80954	3.56093	0.000369547	0.00561595
MSTRG.8525	4068.17	3.33135	0.946375	3.52012	0.000431351	0.00632608
NM_001278674|LINC00452	6.84356	6.27701	1.80761	3.47254	0.000515561	0.00730973
NM_001184935|NRG2	34.504	8.61075	2.48081	3.47094	0.000518633	0.00734128
NM_001199091|TDRD5	33.8832	8.58364	2.48043	3.46055	0.000539081	0.00756896
MSTRG.10796	451.81	8.02143	2.33606	3.43374	0.000595307	0.0081991
MSTRG.10702	951.369	13.3951	3.90681	3.42866	0.000606564	0.00831016
NM_001025195|CES1	6.92105	6.29423	1.85571	3.39182	0.000694307	0.00926347
MSTRG.13874|MLIP	6.86744	6.27975	1.85611	3.38329	0.000716217	0.00948286
