# Supplementary material for: Reduction of Tumor Growth with RNA-Targeting Treatment of the NAB2–STAT6 Fusion Transcript in Solitary Fibrous Tumor Models
Source: Cancers (Basel). 2023 Jun 9;15(12):3127. doi: 10.3390/cancers15123127 (PMC10296122; doi:10.3390/cancers15123127)
Supplement: Supplementary file 1 [file cancers-15-03127-s001.zip › Supplementary_Table S5.xlsx]

## Sheet: Sheet1
Candidate Genes for PANTHER Signaling Pathway Analysis
SGK223
COL4A6
PDF
MOB2
MAP3K9
PIK3CD
RCBTB2
MGAT5
CLASP1
PURA
ATP6V1G2-DDX39B
IPO5P1
CLN6
PLAG1
ADGRG5
ETV3L
CLIC5
AKR1E2
FUT3
LCK
MTMR1
RGL2
KLK14
ADGRV1
BORCS7
HNRNPM
NRP2
DNAJA3
LOC100506076
LINC01135
LOC400927-CSNK1E
AMIGO2
EXOSC6
NAT10
AKNAD1
CECR2
FBXO43
PPP4R1-AS1
MADCAM1
LBHD1
MAPK8IP3
FIGF
TMPRSS4
GRIK4
CGB2
MTUS1
PLAT
ICOSLG
IQCD
ANGPT2
FEZ1
ARRDC4
RFC3
UTS2B
DNAH2
COL4A6
WNT7A
HLA-C
LCK
IRX5
JAKMIP1
TNFRSF6B
LCNL1
DLK1
HTR3A
GOLGA8T
KLK14
RHOBTB1
TMEM256-PLSCR3
TCF21
PHF24
LOC100129055
ARHGEF6
MACF1
2023-03-10
LINC01021
ALMS1
GCM1
SULF2
KIF1A
SLCO5A1
CD68
HOXD1
LGSN
LINC00668
MGAT4C
SERPINA1
SLC12A5
DYNC1I1
NRG1
ABCC8
FBXO9
TNFSF18
PTPRM
COL15A1
DRC1
SMIM10
MSR1
PRICKLE2
ARHGAP44
FAM182A
DNAI2
FAM49A
MIA-RAB4B
RBFOX3
ENPP2
PAK7
FCHO2
WSCD2
INMT
THEG
RNASE1
AVPR1A
JUND
PTGDS
MAGEB1
MIR4657
LPIN2
FAM183A
ARHGEF11
RGPD5
GRIN2B
P2RX7
H2BFXP
C1orf162
SCN4B
LINC00452
NRG2
TDRD5
CES1
MLIP
