# Supplementary material for: Reduction of Tumor Growth with RNA-Targeting Treatment of the NAB2–STAT6 Fusion Transcript in Solitary Fibrous Tumor Models
Source: Cancers (Basel). 2023 Jun 9;15(12):3127. doi: 10.3390/cancers15123127 (PMC10296122; doi:10.3390/cancers15123127)
Supplement: Supplementary file 1 [file cancers-15-03127-s001.zip › Supplementary_Table S6.xlsx]

## Sheet: Sheet1
PANTEHR Signaling Pathways	Related Genes
Alzheimer disease-presenilin pathway (P00004)	WNT7A
Angiogenesis (P00005)	DLK1, WNT7A, ANGPT2, PIK3CD
Apoptosis signaling pathway (P00006)	PIK3CD
Axon guidance mediated by netrin (P00009)	PIK3CD
B cell activation (P00010)	PIK3CD
Blood coagulation (P00011)	SERPINA1
Cadherin signaling pathway (P00012)	PLAT
DNA replication (P00017)	RFC3
EGF receptor signaling pathway (P00018)	PIK3CD, NRG1, NRG2
Endothelin signaling pathway (P00019)	PIK3CD
FGF signaling pathway (P00021)	PIK3CD
Glutamine glutamate conversion (P02745)	LGSN
Gonadotropin-releasing hormone receptor pathway (P06664)	HTR3A, MAP3K9, JUND
Hypoxia response via HIF activation (P00030)	PIK3CD
Inflammation mediated by chemokine and cytokine signaling pathway (P00031)	PAK7, PIK3CD, JUND
Insulin/IGF pathway-protein kinase B signaling cascade (P00033)	PIK3CD
Integrin signalling pathway (P00034)	COL15A1, PIK3CD, COL4A6
Notch signaling pathway (P00045)	DLK1
PDGF signaling pathway (P00047)	PIK3CD
Parkinson disease (P00049)	LCK
Plasminogen activating cascade (P00050)	PLAT
Ras Pathway (P04393)	PIK3CD
T cell activation (P00053)	LCK, PIK3CD
TGF-beta signaling pathway (P00052)	PDF, JUND
VEGF signaling pathway (P00056)	PIK3CD
Wnt signaling pathway (P00057)	WNT7A
p53 pathway feedback loops 2 (P04398)	PIK3CD
p53 pathway (P00059)	PIK3CD
