# Supplementary material for: Reduction of Tumor Growth with RNA-Targeting Treatment of the NAB2–STAT6 Fusion Transcript in Solitary Fibrous Tumor Models
Source: Cancers (Basel). 2023 Jun 9;15(12):3127. doi: 10.3390/cancers15123127 (PMC10296122; doi:10.3390/cancers15123127)
Supplement: Supplementary file 1 [file cancers-15-03127-s001.zip › Supplementary_Table S7.xlsx]

## Sheet: Sheet1
ASO ID	Sequence	Sequence (with chemical modification information)
Fusion2	ACCCATCTGTTCAGCTGCGA	/52MOErA/*/i2MOErC/*/i2MOErC/*/i2MOErC/*/i2MOErA/*T*C*T*G*T*T*C*A*G*C* /i2MOErT/*/i2MOErG/*/i2MOErC/*/i2MOErG/*/32MOErA/
Fusion4	CCATCTGTTCAGCTGCGAGA	/52MOErC/*/i2MOErC/*/i2MOErA/*/i2MOErT/*/i2MOErC/*T*G*T*T*C*A*G*C*T*G* /i2MOErC/*/i2MOErG/*/i2MOErA/*/i2MOErG/*/32MOErA/
Fusion6	ATCTGTTCAGCTGCGAGAGG	/52MOErA/*/i2MOErT/*/i2MOErC/*/i2MOErT/*/i2MOErG/*T*T*C*A*G*C*T*G*C*G* /i2MOErA/*/i2MOErG/*/i2MOErA/*/i2MOErG/*/32MOErG/
